# Supplementary material for: Hyperspectral imaging to characterize the vegetative tissue biochemical changes in response to water deficit conditions in sorghum (Sorghum bicolor)
Source: Front Plant Sci. 2025 May 29;16:1515998. doi: 10.3389/fpls.2025.1515998 (PMC12159069; doi:10.3389/fpls.2025.1515998)
Supplement: Supplementary file 9 [file Table1.xlsx]

## Sheet: Sheet1
Table S1 Cross-validation and test results of using Support Vector Machine (SVM), classifier to classify sample to treatment classes based on spectral signature for fresh imaging data
Table S1a	Five-fold cross-validation using training data
		Reference
Prediction	30% WHC	40% WHC	60% WHC	80% WHC
30% WHC	13	0	0	0
40% WHC	0	16	0	0
60% WHC	0	0	17	0
80% WHC	0	0	0	14
Table S1b	Prediction using test data
		Reference
Prediction	30% WHC	40% WHC	60% WHC	80% WHC
30% WHC	7	0	0	0
40% WHC	0	2	0	0
60% WHC	0	0	3	0
80% WHC	0	0	0	4
