# Supplementary material for: Hyperspectral imaging to characterize the vegetative tissue biochemical changes in response to water deficit conditions in sorghum (Sorghum bicolor)
Source: Front Plant Sci. 2025 May 29;16:1515998. doi: 10.3389/fpls.2025.1515998 (PMC12159069; doi:10.3389/fpls.2025.1515998)
Supplement: Supplementary file 11 [file Table3.xlsx]

## Sheet: Sheet1
Table S3 Cross-validation and test results of using full spectrum to predict cal/g with Partial Least Squares Regression (PLSR), Random Forest (RF), and Support Vector Machine (SVM) for half section results
Table S3a	Error metrics for Fresh imaging data
Method	RMSEtrain	RMSECV	RMSEtest	rcv	rtest
PLSR	35.78	52.19	43.75	0.402	0.541
RF	19.07	46.4	58.7	0.356	0.037
SVM	48.84	50.28	56.02	0.123	0.063
Table S3b	Error metrics for Oven dried imaging data
Method	RMSEtrain	RMSECV	RMSEtest	rcv	rtest
PLSR	28.36	41.51	47.56	0.59	0.565
RF	27.36	52.41	52.25	0.09	0.336
SVM	49.55	51.26	54.79	0.036	0.372
