# Supplementary material for: Hyperspectral imaging to characterize the vegetative tissue biochemical changes in response to water deficit conditions in sorghum (Sorghum bicolor)
Source: Front Plant Sci. 2025 May 29;16:1515998. doi: 10.3389/fpls.2025.1515998 (PMC12159069; doi:10.3389/fpls.2025.1515998)
Supplement: Supplementary file 12 [file Table4.xlsx]

## Sheet: Sheet1
Table S4 Cross-validation and test results of using full spectrum to predict Relative Water Content (RWC) with Partial Least Squares Regression (PLSR), Random Forest (RF), and Support Vector Machine (SVM) for half section results
Method	RMSEtrain	RMSECV	RMSEtest	rcv	rtest
PLSR	0.317	0.349	0.248	0.972	0.984
RF	0.17	0.396	0.305	0.962	0.976
SVM	1.126	1.014	0.768	0.775	0.835
